# Supplementary material for: Acetylcholine, Another Factor in Breast Cancer
Source: Biology (Basel). 2023 Nov 11;12(11):1418. doi: 10.3390/biology12111418 (PMC10669196; doi:10.3390/biology12111418)
Supplement: Supplementary file 1 [file biology-12-01418-s001.zip]

Archive with 2 entries (2 files):
- Figure S2.jpg
- Figure S5.jpg
